# Supplementary material for: The type of blood used to feed Aedes aegypti females affects their cuticular and internal free fatty acid (FFA) profiles
Source: PLoS One. 2021 Apr 30;16(4):e0251100. doi: 10.1371/journal.pone.0251100 (PMC8087090; doi:10.1371/journal.pone.0251100)
Supplement: S1 Table — FFA- free fatty acid; SD—standard deviation; Extract I- petroleum ether extract; Extract II- dichloromethane extracts, Extract III- dichloromethane extracts after sonication; ND–not detected; MFSB–membrane feeding sheep blood; NFHB–natural feeding human blood. “normality of distribution”–The normality of distribution of data. FFA- free fatty acid; ND–not detected; MFSB–membrane feeding sheep blood; NFHB–natural feeding human blood. “Student’s t-test”–Statistically significant differences observed between the two groups regarding the amounts of FFAs on their cuticles and internal. Extract I–petroleum ether extract; Extract II–dichloromethane extracts; Extract III–dichloromethane extracts after sonication; FFA–free fatty acid; obtained results were tested using the nonparametric Student’s t-test, ** p<0.001; *p<0.05. (XLSX) [file pone.0251100.s001.xlsx]

## Sheet: raw data
S1 Table. Fatty acid and glycerol contents in the cuticular (I and II extract) and internal lipids (III extract) of the mosquito (μg/g of insect body±SD) feeding by membrane feeders and human blood - raw data
FFA	cuticular extraxts												internal extracts
	MFSB						NFHB						MFSB			NFHB
	I extract			II extract			I extract			II extracts			III extracts			III extracts
C5:0	ND	ND	ND	3.28336	3.15025	2.13663	0.725706	0.700172	0.734765	1.29348	1.08476	1.59515	ND	ND	ND	0.746968	0.803201	1.10542
C6:0	18.0596	19.1286	20.3641	28.4282	29.7087	33.6611	6.75209	7.20535	6.79646	9.71745	9.53527	10.021	15.1563	15.3011	17.2761	11.575	13.2965	13.9504
C7:0	ND	ND	ND	4.92527	4.36259	5.45496	0.606159	0.874948	0.80526	0.655526	0.962987	0.935981	1.82418	3.52555	1.86959	1.86956	2.0052	1.23318
C8:0	5.2552	5.82517	5.59266	7.05172	6.02175	5.57195	1.61992	1.19183	1.32432	2.69443	2.82347	2.44025	6.05525	6.56473	6.17474	3.98962	5.06838	4.65787
glycerol	3.03611	2.55191	3.1996	15.111	15.1317	14.0288	1.57107	1.76841	1.70055	3.66636	4.21698	3.24685	26.6553	29.4948	31.4532	10.361	11.1773	11.7122
C9:0	10.9606	10.0573	12.1437	23.2766	29.0451	24.2624	3.49718	4.05609	4.1286	8.15931	7.05821	7.37989	16.6871	17.7028	14.6746	10.373	11.0625	10.6006
C10:0	2.29083	1.79405	2.0558	2.89613	2.25431	2.73695	0.602259	0.420188	0.492003	1.56098	1.46311	1.01324	3.56032	3.80001	3.20842	1.73238	2.14415	1.68613
C12:0	26.1461	28.948	29.4686	27.7046	29.9073	31.0679	3.44605	3.83203	3.36984	12.2881	13.8638	12.7195	37.3807	40.4423	37.9644	24.0252	25.815	24.3055
C14:1	46.6214	42.3865	46.3924	42.415	48.4369	44.6524	6.35942	5.07653	5.07703	24.891	25.8284	26.5163	57.0232	62.6158	63.3812	49.9203	51.8159	50.6
C14:0	262.274	271.214	271.609	255.666	263.272	267.916	32.6517	33.0515	33.5507	128.985	132.53	132.297	339.241	350.763	356.696	235.026	249.127	247.326
C15:0	4.44937	5.7886	5.50044	3.53194	3.39108	4.9163	0.710067	1.08607	0.797733	2.86805	3.19923	2.71326	6.21115	6.30867	7.37496	3.78705	4.70706	3.10943
C16:1	2990.11	3215.67	3182.3	3072.88	3167.95	3159.45	411	414.17	421.584	1571.86	1648.21	1617.6	3842.51	3903.34	3872.65	2764.65	2971.34	2785.12
C16:0	2141.42	2231.47	2237.63	2081.98	2117.86	2162.18	247.473	254.372	258.953	965.791	980.417	983.249	2611.89	2664.86	2685.6	1784.95	1820.33	1809.06
C17:1	11.067	9.37701	11.5372	9.83899	9.66346	8.33087	1.22326	0.866726	0.966987	2.91391	2.8141	2.11048	11.5441	9.40309	10.4263	5.92811	7.53915	3.06414
C17:0	8.3937	7.7088	8.24075	5.04158	5.04629	4.9163	1.22616	1.08996	0.934581	2.60261	2.89507	4.1333	9.47321	9.55422	10.1805	6.02627	2.6609	5.80405
C18:2	912.848	928.454	788.624	889.38	943.279	998.119	73.6678	112.725	83.1644	312.002	306.327	340.589	929.429	1067.76	945.145	520.505	379.815	664.274
C18:1	3742.76	3725.68	3956.71	3409.85	3820.12	3767.8	584.32	368.206	669.271	2403.68	2553.76	1991.35	4515.8	4306.64	3913.27	3416.06	3270.53	3837.28
C18:3	ND	ND	ND	1.06562	3.6877	3.2417	ND	ND	ND	ND	ND	ND	574.436	604.051	611.738	ND	ND	ND
C18:0	424.436	448.653	456.624	434.066	460.833	485.495	53.6304	54.8143	59.0172	195.429	214.502	210.443	571.47	604.754	611.386	375.06	375.126	391.78
C20:4	49.0559	45.3657	49.3976	58.3726	57.9323	56.9832	9.70515	7.67042	9.0298	45.7154	42.2872	38.8703	67.4345	71.6193	70.224	75.74	86.1632	64.0913
C20:5	48.5427	53.003	47.2326	69.0885	67.8716	59.0386	6.76967	5.44512	7.2041	28.4154	30.4264	32.1005	77.9972	93.8496	89.5953	55.6449	53.1155	46.8492
C20:0	23.1157	25.028	27.3291	21.8405	19.4444	24.3792	3.03684	3.25067	4.38278	7.83242	10.2643	10.9454	26.5369	25.7753	24.2192	19.2522	22.2168	13.0263
FFA- free fatty acids; SD - standard deviation; Extract I- petroleum ether extract; Extract II- dichloromethane extracts, Extract III- dichloromethane extracts after sonication

## Sheet: normality of distribution
		cuticular extraxts		internal extracts
		MFSB	NFHB	MFSB	NFHB
		Kołmogorow-Smirnow test	Kołmogorow-Smirnow test	Kołmogorow-Smirnow test	Kołmogorow-Smirnow test
	C5:0	d=0.34677, p> 0.20	d=0.20381, p> 0.20	ND	d=0.33137, p> 0.20
	C6:0	d=0.26356, p> 0.20	d=0.30511, p> 0.20	d=0.36345, p> 0.20	d=0.28077, p> 0.20
	C7:0	d=0.17707, p> 0.20	d=0.32707, p> 0.20	d=0.37680, p> 0.20	d=0.32391, p> 0.20
	C8:0	d=0.21796, p> 0.20	d=0.18999, p> 0.20	d=0.29915, p> 0.20	d=0.22936, p> 0.20
	glycerol	d=0.17539, p> 0.20	d=0.27885, p> 0.20	d=0.21512, p> 0.20	d=0.22150, p> 0.20
	C9:0	d=0.19541, p> 0.20	d=0.28184, p> 0.20	d=0.25202, p> 0.20	d=0.25468, p> 0.20
	C10:0	d=0.24666, p> 0.20	d=0.20611, p> 0.20	d=0.21668, p> 0.20	d=0.35219, p> 0.20
	C12:0	d=0.29163, p> 0.20	d=0.32175, p> 0.20	d=0.31782, p> 0.20	d=0.33147, p> 0.20
	C14:1	d=0.34887, p> 0.20	d=0.17498, p> 0.20	d=0.34519, p> 0.20	d=0.24049, p> 0.20
	C14:0	d=0.29963, p> 0.20	d=0.36515, p> 0.20	d=0.24981, p> 0.20	d=0.34249, p> 0.20
	C15:0	d=0.17595, p> 0.20	d=0.35720, p> 0.20	d=0.35819, p> 0.20	d=0.20680, p> 0.20
	C16:1	d=0.34142, p> 0.20	d=0.27308, p> 0.20	d=0.17540, p> 0.20	d=0.35289, p> 0.20
	C16:0	d=0.27570, p> 0.20;	d=0.28950, p> 0.20	d=0.27795, p> 0.20	d=0.26027, p> 0.20
	C17:1	d=0.19655, p> 0.20	d=0.20339, p> 0.20	d=0.17840, p> 0.20	d=0.23976, p> 0.20
	C17:0	d=0.21466, p> 0.20;	d=0.34308, p> 0.20	d=0.34733, p> 0.20	d=0.36420, p> 0.20
	C18:2	d=0.32128, p> 0.20	d=0.34405, p> 0.20	d=0.34766, p> 0.20	d=0.17554, p> 0.20
	C18:1	d=0.26320, p> 0.20	d=0.31323, p> 0.20	d=0.24621, p> 0.20	d=0.28923, p> 0.20
	C18:3	d=0.32615, p> 0.20	ND	d=0.31139, p> 0.20	ND
	C18:0	d=0.22437, p> 0.20	d=0.38274, p> 0.20	d=0.32773, p> 0.20	d=0.38367, p> 0.20
	C20:4	d=0.29064, p> 0.20	S d=0.28155, p> 0.20	d=0.25299, p> 0.20	d=0.18142, p> 0.20
	C20:5	d=0.30455, p> 0.20	d=0.32753, p> 0.20	d=0.28395, p> 0.20	d=0.27504, p> 0.20
	C20:0	d=0.36391, p> 0.20	d=0.21591, p> 0.20	d=0.25536, p> 0.20	d=0.25830, p> 0.20
	sum	d=0.34329, p> 0.20	d=0.24853, p> 0.20	d=0.27311, p> 0.20	d=0.37940, p> 0.20

## Sheet: Student’s t-test
FFA	Statistical significance [p] MFSB v NFHB, Student’s t-test
	Cuticle (sum of I and II extract	Internal (III extract)
pentanoic acid C5:0	0.109	0.001*
hexanoic acid C6:0	0.000**	0.039*
heptanoic acid C7:0	0.001*	0.312
octanoic acid C8:0	0.000**	0.008*
nonanoic acid C9:0	0.000**	0.003*
decanoic acid C10:0	0.002*	0.002*
dodecanoic acid C12:0	0.000**	0.000**
tetradecenoic acid C14:1	0.000**	0.008*
tetradecanoic acid C14:0	0.000**	0.000**
pentadecanoic acid C15:0	0.002*	0.010*
hexadecenoic acid C16:1	0.000**	0.000**
hexadecanoic acid C16:0	0.000**	0.000**
heptadecenoic acid C17:1	0.000**	0.027*
heptadecanoic acid C17:0	0.000**	0.011*
octadecatrienoic acid C18:3	0.030*	0.000**
octadecadienoic acid C18:2	0.000**	0.008*
octadecenoic acid C18:1	0.000**	0.040*
octadecanoic acid C18:0	0.000**	0.000**
eicosapentaenoic acid C20:5	0.000**	0.439
eicosatetraenoic acid C20:4	0.000**	0.003*
eicosanoic acid C20:0	0.000**	0.058
Sum of FFA	0.000**	0.000**
Extract I – petroleum ether extract; Extract II – dichloromethane extracts; Extract III – dichloromethane extracts after sonication; FFA – free fatty acid; statistical significance Student’s t-test** p<0.001; *p<0.05
